# Supplementary material for: Computational Insights into Flavonoids for ADAMTS-5 Exosite Inhibition in Knee Osteoarthritis: Docking, MD Simulations, and Machine Learning-Guided Structure Prediction
Source: Molecules. 2026 Mar 18;31(6):1016. doi: 10.3390/molecules31061016 (PMC13029528; doi:10.3390/molecules31061016)
Supplement: Supplementary file 1 [file molecules-31-01016-s001.zip]

Archive with 1 entries (1 files):
- molecules-4163096-supplementary.pdf
